# Supplementary material for: The implementation of Xpert MTB/RIF assay for diagnosis of tuberculosis in Nepal: A mixed-methods analysis
Source: PLoS One. 2018 Aug 10;13(8):e0201731. doi: 10.1371/journal.pone.0201731 (PMC6086427; doi:10.1371/journal.pone.0201731)
Supplement: S3 File — (XLSX) [file pone.0201731.s003.xlsx]

## Sheet: Xpert vs Smear report
Monthly Report of GeneXpert Centre,2072-73 (2015/16)
S.N.	Centers	Xpert Result	Months
			1			2			3			4			5			6			7			8			9			10			11			12			Total
			Smear Result			Smear Result			Smear Result			Smear Result			Smear Result			Smear Result			Smear Result			Smear Result			Smear Result			Smear Result			Smear Result			Smear Result
			Neg	Pos	ND	Neg	Pos	ND	Neg	Pos	ND	Neg	Pos	ND	Neg	Pos	ND	Neg	Pos	ND	Neg	Pos	ND	Neg	Pos	ND	Neg	Pos	ND	Neg	Pos	ND	Neg	Pos	ND	Neg	Pos	ND		SP	T				SN	SND
1	X1	MTB ND	77	0	1	73	2	3	40	0	16	24	0	2	39	1	0	14	0	0	33	0	0	46	2	3	69	1	2	80	0	0	69	0	0	75	0	0		6	672				639	27
		MTB+RIF"S"	30	9	4	24	10	0	12	6	0	8	0	1	14	7	0	5	3	0	16	0	2	14	3	1	31	1	0	19	1	0	21	0	0	32	2	0		42	276	29.3137			226	8
		MTB+RIF"R"	0	2	0	0	1	0	0	0	1	1	1	1	0	4	0	0	0	0	1	2	0	0	1	0	2	0	0	0	0	0	1	0	1	0	0	0		11	19				5	3
		MTB+RIF"I"	0	0	0	1	0	0	1	0	0	0	0	0	0	0	0	0	0	0	0	0	0	1	0	0	0	0	0	0	0	0	1	0	0	0	0	0		0	4		13.3779	13/1000	4	0
		Error/Invalid/NR	11	2	0	9	1	0	1	0	0	0	0	2	2	3	0	2	0	0	2	0	0	0	0	0	10	0	0	3	0	0	0	0	0	1	0	0		6	49	4.80392			41	2
		Total	118	13	5	107	14	3	54	6	17	33	1	6	55	15	0	21	3	0	52	2	2	61	6	4	112	2	2	102	1	0	92	0	1	108	2	0	1020	65	1020		0.885417		915	40
2	X2	MTB ND	15	0	0	16	1	0	10	0	0	14	1	0	6	0	0	6	0	0	8	0	0	11	0	0	9	1	0	24	1	0	50	8	0	50	2	1		14	234				219	1
		MTB+RIF"S"	1	0	0	3	9	0	0	0	0	1	14	0	0	2	0	0	1	0	0	1	0	0	0	0	4	0	0	9	30	0	18	38	0	18	31	1		126	181	43.8298			54	1
		MTB+RIF"R"	0	0	0	0	1	0	0	0	0	0	2	0	0	1	0	0	0	0	0	0	0	0	1	0	0	0	0	0	8	0	1	5	0	0	5	0		23	24				1	0
		MTB+RIF"I"	0	0	0	0	1	0	0	0	0	0	0	0	0	0	0	0	0	0	0	0	0	0	0	0	0	0	0	0	0	0	0	0	0	0	0	0		1	1		4.85437	5/1000	0	0
		Error/Invalid/NR	0	0	0	0	0	0	0	0	0	0	0	0	1	0	0	1	0	0	3	0	0	0	0	0	1	0	0	12	4	0	5	2	0	1	0	0		6	30	6.38298			24	0
		Total	16	0	0	19	12	0	10	0	0	15	17	0	7	3	0	7	1	0	11	1	0	11	1	0	14	1	0	45	43	0	74	53	0	69	38	2	470	170	470		0.407986		298	2
3	X21	MTB ND	378	0	0	162	0	0	353	0	0	176	0		230	0	0	171	0	0	180	0	0	187	0	0	393	0	0	341	0	0	291	0	0	264	0	0		0					3126	0
		MTB+RIF"S"	28	0	0	22	0	0	29	0	0	9	0		14	0	0	24	0	0	22	0	0	21	0	0	40	0	0	27	0	0	37	0	0	25	1	0		1	299	8.02314			298	0
		MTB+RIF"R"	1	0	0	1	0	0	0	0	0	1	0		0	0	0	1	0	0	3	0	0	0	0	0	1	0	0	2	0	0	1	0	0	1	0	0		0	12				12	0
		MTB+RIF"I"	1	0	0	3	0	0	0	0	0	0	0		1	0	0	0	0	0	1	0	0	0	0	0	0	0	0	1	0	0	1	0	0	0	0	0		0	8		25/1000		8	0
		Error/Invalid/NR	64	0	0	6	0	0	47	0	0	15	0		51	0	0	71	0	0	118	0	0	34	0	0	16	0	0	23	0	0	32	0	0	54	0	0		0	531	13.3551			531	0
		Total	472	0	0	194	0	0	429	0	0	201	0	0	296	0	0	267	0	0	324	0	0	242	0	0	450	0	0	394	0	0	362	0	0	344	1	0	3976	1	3976		1.15046		3975	0
4	X11	MTB ND	24	0	0	12	0	0	16	0	0	20	0	0	10	0	0	28	0	0	38	0		16	0	0	32	0	0	39	0	0	30	0	0	28	0	0		0	293				293	0
		MTB+RIF"S"	9	0	0	3	0	0	6	0	0	7	0	0	6	1	0	9	1	0	11	0	0	5	0	0	10	0	0	12	0	0	7	0	0	10	0	0		2	97	26.2806			95	0
		MTB+RIF"R"	3	0	0	0	0	0	1	0	0	2	0	0	0	2	0	2	0	0	3	0	0	0	0	0	1	0	0	1	0	0	1	0	0	1	0	0		2	17				15	0
		MTB+RIF"I"	4	0	0	0	0	0	0	0	0	0	0	0	0	0	0	0	0	0	0	0	0	0	0	0	0	0	0	0	0	0	0	0	0	0	0	0		0	4		34/1000		4	0
		Error/Invalid/NR	2	0	0	6	0	0	1	0	0	5	0	0	0	0	0	3	0	0	3	0	0	0	0	0	4	0	0	10	0	0	2	0	0	2	0	0		0	38	8.46325			38	0
		Total	42	0	0	21	0	0	24	0	0	34	0	0	16	3	0	42	1	0	55	0	0	21	0	0	47	0	0	62	0	0	40	0	0	41	0	0	449	4	449		0.779514		445	0
5	X12	MTB ND	14	1	0	14	0	0	7	1	1	5	0	2	4	0	2	13	0	1	4	0	2	15	1	1	18	0	3	29	0	0	33	0	1	27	1	0		4	200				183	13
		MTB+RIF"S"	1	0	0	1	0	0	2	1	0	3	1	0	3	0	0	1	1	1	3	0	0	1	2	0	1	0	0	6	1	0	3	3	0	4	2	0		11	41	17.6678			29	1
		MTB+RIF"R"	0	0	0	0	0	0	0	0	0	0	0	0	0	0		1	0	0	0	0	0	0	0	0	1	0	0	0	2	0	0	1	0	1	0	0		3	6				3	0
		MTB+RIF"I"	0	0	0	0	0	0	0	0	0	0	0	0	1	0	0	0	0	0	1	0	0	0	0	0	0	0	0	0	0	0	1	0	0	0	0	0		0	3		60/1000		3	0
		Error/Invalid/NR	3	0	0	3	0	0	0	0	0	2	0	0	3	0	0	5	0	0	3	0	0	1	2	0	2	0	0	2	0	0	5	0	0	1	1	0		3	33	11.6608			30	0
		Total	18	1	0	18	0	0	9	2	1	10	1	2	11	0	2	20	1	2	11	0	2	17	5	1	22	0	3	37	3	0	42	4	1	33	4	0	283	21	283		0.491319		248	14
6	X19	MTB ND																																						0	963				938	0
		MTB+RIF"S"																																						15	388	26.5029			368	0
		MTB+RIF"R"																																						0	19				19	0
		MTB+RIF"I"																																						0	3		6/1000		3	0
		Error/Invalid/NR																																						0	174	11.2476	2.68576		166	0
		Total																																					1547	0	1547				1494	0
7	X13	MTB ND	2	0	0	9	0	0	6	1	0	3	0	0	3	0	0	4	0	0	11	0	0	9	0	0	1	0	0	10	0	0	13	0	0	9	0	0		1	81				80	0
		MTB+RIF"S"	0	3	0	6	4	0	4	0	0	0	0	0	2	2	0	1	1	0	0	2	0	3	1	0	1	0	0	4	0	0	5	0	0	10	0	0		13	49	35.443			36	0
		MTB+RIF"R"	0	0	0	0	1	0	0	1	0	1	0	0	0	0	0	0		0	0	0	0	0	2	0	0	0	0	0	0	0	0	0	0	0	1	0		5	6				1	0
		MTB+RIF"I"	0	0	0	0	1	0	0	0	0	0	0	0	0	0	0	0	0	0	0	0	0	0	0	0	0	0	0	0	0	0	0	0	0	0	0	0		1	1		18/1000		0	0
		Error/Invalid/NR	1	1	0	3	0	0	1	0	0	0	0	0	2	0	0	3	0	0	3	0	0	3	0	0	0	0	0	1	0	0	2	0	0	1	0	0		1	21	13.2911			20	0
		Total	3	4	0	18	6	0	11	2	0	4	0	0	7	2	0	8	1	0	14	2	0	15	3	0	2	0	0	15	0	0	20	0	0	20	1	0	158	21	158		0.274306		137	0
8	X14	MTB ND	31	0	3	42	0	8	23	0	16	16	0	7	28	0	4	22	0	7	23	3	11	29	0	11	27	5	10	28	2	6	21	2	23	22	4	39		16	473				312	145
		MTB+RIF"S"	7	0	3	11	7	9	8	0	1	3	3	7	10	9	4	8	2	2	7	8	0	4	2	2	8	3	8	4	2	4	7	6	3	5	4	15		46	186	28.0537			82	58
		MTB+RIF"R"	1	0	1	0	3	0	0	1	1	2	0	2	1	4	0	0	0	0	0	1	0	0	1	0	1	0	1	0	0	1	0	0	0	0	0	0		10	21				5	6
		MTB+RIF"I"	0	0	0	0	0	0	1	0	0	1	0	0	0	0	0	0	0	0	0	0	0	0	0	0	0	0	0	0	0	0	0	0	0	0	0	0		0	2		10/1000		2	0
		Error/Invalid/NR	2	0	0	1	0	1	4	0	0	2	1	1	2	4	3	3	0	0	9	1	1	1	0	0	2	0	2	3	0	1	2	0	4	5	0	8		6	63	8.45638			36	21
		Total	41	0	7	54	10	18	36	1	18	24	4	17	41	17	11	33	2	9	39	13	12	34	3	13	38	8	21	35	4	12	30	8	30	32	8	62	745	78	745		1.2934		437	230
9	X15	MTB ND	8	0	0	8	3	0	7	0	0	7	0	0	17	0	0	22	0	0	20	0	0	3	0	0	9	1	0	15	1	0	19	2	0	14	4	0		11	160				149	0
		MTB+RIF"S"	3	9	0	0	7	0	7	9	0	4	7	0	3	10	0	5	6	0	7	4	0	5	4	0	7	4	0	6	8	1	6	18	0	4	11	0		97	155	49.0338			57	1
		MTB+RIF"R"	0	5	0	0	6	0	0	3	0	1	1	0	1	6	0	0	2	0	1	7	0	0	1	0	0	0	0	0	1	0	0	5	0	0	3	0		40	43				3	0
		MTB+RIF"I"	0	1	0	0	0	0	0	0	0	1	1	0	1	0	0	1	0	0	0	0	0	0	0	0	0	0	0	0	0	0	0	0	0	0	0	0		2	5		25/1000		3	0
		Error/Invalid/NR	0	2	0	5	3	0	3	0	0	3	0	0	1	1	0	4	0	0	3	0	0	3	0	0	4	0	0	6	0	1	6	2	0	3	1	0		9	51	12.3188			41	1
		Total	11	17	0	13	19	0	17	12	0	16	9	0	23	17	0	32	8	0	31	11	0	11	5	0	20	5	0	27	10	2	31	27	0	21	19	0	414	159	414		0.71875		253	2
10	X16	MTB ND	43	0	0	19	0	0	22	0	0	9	0	0	29	0	0	14	0	0	71	0	0	30	0	0	46	0	0	32	0	0	63	0	0	35	0	0		0	413				413	0
		MTB+RIF"S"	10	0	0	9	0	0	8	0	0	13	0	0	15	0	0	9	0	0	17	0	0	8	0	0	27	0	0	14	0	0	35	0	0	36	0	0		0	201	34.0511			201	0
		MTB+RIF"R"	0	2	0	0	4	0	0	5	0	0	9	0	0	6	0	0	2	0	0	2	0	0	5	0	0	5	0	0	3	0	0	5	0	0	0	0		48	48				0	0
		MTB+RIF"I"	0	0	0	0	0	0	0	1	0	0	0	0	1	0	0	1	0	0	0	0	0	1	0	0	0	0	0	0	0	0	0	0	0	0	0	0		1	4		16/1000		3	0
		Error/Invalid/NR	13	0	0	3	0	0	9	0	0	12	0	0	14	0	0	1	0	0	6	0	0	3	0	0	6	0	0	0	7	0	3	0	0	0	0	0		7	77	10.3634			70	0
		Total	66	2	0	31	4	0	39	6	0	34	9	0	59	6	0	25	2	0	94	2	0	42	5	0	79	5	0	46	10	0	101	5	0	71	0	0	743	56	743		0.644965		687	0
11	X20	MTB ND																																						0	216				210	6
		MTB+RIF"S"																																						19	53	19.7368			34	0
		MTB+RIF"R"																																						0	6				6	0
		MTB+RIF"I"																																						0	1				1	0
		Error/Invalid/NR																																						0	28	9.21053			28	0
		Total																																					304	19	304		0.527778		279	6
12	X17	MTB ND	5	0	0	10	0	0	7	0	0	6	0	0	33	0	0	3	0	0	8	0	0	13	0	0	7	0	0	19	0	0	0	0	3	19	0	0		0	133				130	3
		MTB+RIF"S"	1	0	0	1	0	0	2	0	0	0	0	0	5	0	0	2	0	0	1	0	0	8	0	0	4	0	0	1	0	0	0	0	3	5	0	0		0	33	20.398			30	3
		MTB+RIF"R"	0	0	0	0	0	0	0	0	0	0	0	0	0	0	0	0	0	0	2	0	0	0	0	0	1	0	0	2	0	0	0	0	0	2	0	0		0	7				7	0
		MTB+RIF"I"	0	0	0	0	0	0	0	0	0	0	0	0	0	0	0	0	0	0	0	0	0	0	0	0	1	0	0	0	0	0	0	0	0	0	0	0		0	1				1	0
		Error/Invalid/NR	0	0	0	1	0	0	3	0	0	1	0	0	7	0	0	1	0	0	3	0	0	3	0	0	1	0	0	5	0	0	0	0	0	2	0	0		0	27	13.4328			27	0
		Total	6	0	0	12	0	0	12	0	0	7	0	0	45	0	0	6	0	0	14	0	0	24	0	0	14	0	0	27	0	0	0	0	6	28	0	0	201	0	201		0.348958		195	6
13	X9	MTB ND																																						1	899				897	1
		MTB+RIF"S"																																						4	157	15.049			153	0
		MTB+RIF"R"																																						0	11				11	0
		MTB+RIF"I"																																						0	1				1	0
		Error/Invalid/NR																																						0	55	4.8976			55	0
		Total																																					1123	5	1123		0.974826		1117	1
14	X10	MTB ND																																						0	973				967	6
		MTB+RIF"S"																																						13	151	13.1711			137	1
		MTB+RIF"R"																																						1	6				5	0
		MTB+RIF"I"																																						0	0		29/1000		4	0
		Error/Invalid/NR																																						0	62	5.20134			62	0
		Total																																					1196	14	1192		1.03472		0	0
15	X3	MTB ND	135	2	0	98	0	0	90	1	0	93	0	0	94	1	0	125	0	0	124	0	0	125	0	0	143	1	4	72	1	0	89	0	1	64	1	0		7	1264				1252	5
		MTB+RIF"S"	22	3	0	15	3	0	18	2	0	11	2	0	16	3	0	19	5	0	22	2	0	24	2	0	36	0	1	19	4	0	18	4	0	21	5	0		35	277	18.5073			241	1
		MTB+RIF"R"	3	2	0	1	3	0	0	0	0	0	1	0	0	1	0	1	2	0	0	2	0	0	4	0	0	1	0	0	2	0	1	1	0	0	1	0		20	26				6	0
		MTB+RIF"I"	0	0	0	0	0	0	0	0	0	0	0	0	1	0	0	0	0	0	0	0	0	1	0	0	0	0	0	0	0	0	0	0	0	0	0	0		0	2		7/1000		2	0
		Error/Invalid/NR	7	1	0	4	0	0	2	0	0	5	0	0	16	0	0	3	0	0	5	0	0	2	0	0	9	0	0	5	0	0	6	1	0	12	1	0		3	79	4.79369			76	0
		Total	167	8	0	118	6	0	110	3	0	109	3	0	127	5	0	148	7	0	151	4	0	152	6	0	188	2	5	96	7	0	114	6	1	97	8	0	1648	65	1648		1.43056		1577	6
16	X4	MTB ND																																						0	1854				1568	280
		MTB+RIF"S"																																						117	341	16.1465			0	0
		MTB+RIF"R"																																						0	16				0	2
		MTB+RIF"I"																																						0	0		16/1000		0	0
		Error/Invalid/NR																																						0	0	0			0	0
		Total																																					2305	135	2211		3.83854		1568	282
17	X5	MTB ND	166	0	0	171	1	0	108	1	0	95	1	0	122	0	0	129	1	0	145	2	0	161	7	0	139	0	0	100	2	0	82	1	0	47	1	0		17	1482				1465	0
		MTB+RIF"S"	27	0	0	19	0	0	14	0	0	17	0	0	23	0	0	25	0	0	34	0	0	26	0	0	41	0	0	23	0	0	19	0	0	13	0	0		0	281	16.056			281	0
		MTB+RIF"R"	0	0	0	1	0	0	1	0	0	1	0	0	0	0	0	1	0	0	2	0	0	6	0	0	0	0	0	2	0	0	1	0	0	1	0	0		0	16				16	0
		MTB+RIF"I"	0	0	0	0	0	0	0	0	0	0	0	0	0	0	0	0	0	0	0	0	0	1	0	0	0	0	0	0	0	0	0	0	0	0	0	0		0	1		3/1000		1	0
		Error/Invalid/NR	15	0	0	10	0	0	4	0	0	5	0	0	3	0	0	11	0	0	5	0	0	9	0	0	4	0	0	9	0	0	1	0	0	0	0	0		0	76	4.09483			76	0
		Total	208	0	0	201	1	0	127	1	0	118	1	0	148	0	0	166	1	0	186	2	0	203	7	0	184	0	0	134	2	0	103	1	0	61	1	0	1856	17	1856		1.61111		1839	0
18	X18	MTB ND																																						1	930				926	3
		MTB+RIF"S"																																						21	151	12.9442			130	0
		MTB+RIF"R"																																						0	0				0	0
		MTB+RIF"I"																																						0	2				2	0
		Error/Invalid/NR																																						1	99	8.37563			98	0
		Total																																					1188	23	1182		2.05208		1156	3
19	X6	MTB ND																																						0	716				715	1
		MTB+RIF"S"																																						0	47	6.49189			47	0
		MTB+RIF"R"																																						5	5				0	0
		MTB+RIF"I"																																						0	0				0	0
		Error/Invalid/NR																																						0	33	4.11985			33	0
		Total																																					801	0	801		1.39062		0	0
20	X7	MTB ND																																						0	646				646	0
		MTB+RIF"S"																																						0	58	9.01408			52	0
		MTB+RIF"R"																																						0	6				6	0
		MTB+RIF"I"																																						0	0				0	0
		Error/Invalid/NR																																						0	0	0			0	0
		Total																																					730	0	710		1.23264		704	0
21	X8	MTB ND	75	2	2	94	3	2	82	5	10	53	1	4	99	13	2	94	0	2	108	1	0	121	1	4	122	0	1	115	0	1	112	2	3	125	1	2		29	1262				1200	33
		MTB+RIF"S"	26	3	1	24	7	1	25	6	0	25	5	0	29	3	14	39	11	2	42	5	0	40	12	0	46	10	12	37	4	0	35	4	1	27	7	0		77	503	28.6236			395	31
		MTB+RIF"R"	0	1	0	1	0	1	0	1	1	2	2	0	5	0	3	2	1	0	1	2	0	2	1	0	2	0	0	1	0	0	3	0	0	2	1	0		9	35				21	5
		MTB+RIF"I"	0	0	0	1	0	0	0	0	0	1	0	0	0	0	0	1	0	0	3	0	0	0	0	0	2	0	0	0	0	0	1	0	0	2	0	0		0	11				11	0
		Error/Invalid/NR	26	2	0	1	1	0	3	0	0	1	0	0	7	0	0	4	0	0	6	0	0	11	0	0	19	0	0	14	0	0	11	0	0	1	0	0		3	107	5.57873			104	0
		Total	127	8	3	121	11	4	110	12	11	82	8	4	140	16	19	140	12	4	160	8	0	174	14	4	191	10	13	167	4	1	162	6	4	157	9	2	1918	118	1918		1.66493		1731	69
Grand Total																																								0					0	0

## Sheet: Calculation
										PB	NB	XPN	XNP	K	CI_L	CI_U		Dif	CIL	CIU	B
										53	639	235	6	0.2	0.215	0.384		0.1	0.115	0.284	X1
										150	219	55	14	0.7	0.23	0.369		0.4	0.63	0.769	X2
										55	1252	249	7	0.2	0.216	0.383		0.1	0.116	0.283	X3
			S							135	1568	166	6	0.6	0.238	0.361		0.3	0.538	0.661	X4a
			P	N						0	1465	298	17	0	0.197	0.402		0.3	-0.103	0.102	X5
	X	P	845	3314	4159					5	715	47	0	0.2	0.068	0.531		0.1	-0.032	0.431	X6a
		N	113	16328	16441					6	646	59	0	0.2	0.093	0.506		0.1	-0.007	0.406	X7a
			958	19642	20600					86	1200	427	29	0.2	0.235	0.364		0.1	0.135	0.264	X8
							193.414	15676.4		4	897	165	1	0.1	0.165	0.434		0.2	-0.035	0.234	X9
										14	967	146	0	0.1	0.17	0.429		0.2	-0.03	0.229	X10
				p	0.833641					4	293	114	0	0.1	0.151	0.448		0.2	-0.049	0.248	X11
				pe	0.77038					14	183	35	4	0.4	0.112	0.487		0.1	0.212	0.587	X12
							1-p	0.166359		19	80	37	1	0.4	0.127	0.472		0.1	0.227	0.572	X13
				Sek	0.000127685		1-pe	0.22962		56	312	89	16	0.4	0.197	0.402		0.1	0.297	0.502	X14
				SEk	0.0112998					139	149	63	11	0.6	0.218	0.381		0.3	0.518	0.681	X15
										49	413	204	0	0.2	0.211	0.388		0.1	0.111	0.288	X16
			CI	0.277852		0.322148				0	130	38	0	0	0.02	0.579		0.3	-0.28	0.279	X17
										21	926	138	1	0.2	0.076	0.323		0.1	0.076	0.323	X18
										15	938	390	0	0	0.22	0.379		0.3	-0.079	0.079	X19
										19	210	41	0	0.5	0.536	0.863		0.2	0.336	0.663	X20b
										1	3126	318	0	0	0.196	0.404		0.3	-0.104	0.104	X21
										845	16328	3314	113	0.3	0.277	0.322		0	0.277	0.322	Total
